# Supplementary material for: Structure of the plastic-degrading Ideonella sakaiensis MHETase bound to a substrate
Source: Nat Commun. 2019 Apr 12;10:1717. doi: 10.1038/s41467-019-09326-3 (PMC6461665; doi:10.1038/s41467-019-09326-3)
Supplement: Supplementary file 4 — Source Data [file 41467_2019_9326_MOESM4_ESM.xlsx]

## Sheet: Fig. 3
Melting points determined as inflection points of the 350 nm/330 nm fluorescence ratio with the Prometheus NT.48 (NanoTemper, Munich, Germany).
Sample ID	Inflection Point #1 for Ratio
1 mM p-nitrophenol, Na-salt, no DMSO	54.8549
1 mM BHET, no DMSO	54.9537
1 mM p-nitro thiophenol, no DMSO	55.8658
1 mM p-hydroxy benzoic acid, no DMSO	58.9621
10 mM benzoic acid amide, 20% DMSO	52.9057
10 mM p-hydroxy benzoic acid methyl ester, 20% DMSO	52.9447
10 mM nicotinic acid amide, 20% DMSO	53.0797
10 mM BHETA, 20% DMSO	53.1459
10 mM benzoic acid methyl ester, 20% DMSO	52.7275
10 mM p-nitrophenol, Na-salt, 20% DMSO	52.7046
10 mM DMT, 20% DMSO	53.1309
10 mM BHET, 20% DMSO	52.8359
10 mM p-nitro benzoic acid methyl ester, 20% DMSO	53.0308
10 mM o-toluylic acid, 20% DMSO	56.6044
10 mM p-nitro thiophenol, 20% DMSO	54.1052
10 mM p-toluene sulfonic acid, 20% DMSO	56.0409
10 mM p-toluylic acid, 20% DMSO	54.1447
10 mM m-toluylic acid, 20% DMSO	55.5477
10 mM nicotinic acid, 20% DMSO	55.1867
10 mM benzene arsonic acid, 20% DMSO	54.997
10 mM benzoic acid, 20% DMSO	59.2274
10 mM MHETA, 20% DMSO	57.8241
10 mM terephthalic acid, 20% DMSO	57.3877
10 mM p-hydroxy benzoic acid, 20% DMSO	59.1566
10 mM MHET, 20% DMSO	60.6875
10 mM o-hydroxy benzoic acid, 20% DMSO	59.7575
no ligand, 20% DMSO	53.1814
1 mM p-nitrophenol, Na-salt, 20% DMSO	53.1546
1 mM BHET, 20% DMSO	53.0852
1 mM p-nitro thiophenol, 20% DMSO	53.391
1 mM p-hydroxy benzoic acid, 20% DMSO	55.0554

## Sheet: Fig. 4a
Enzymatic MpNPT-Hydrolysis
buffer	100 mM Tris pH 7.5 or 100 mM phosphate pH 7.5
e(pNP, pH 7.5) in M-1 cm-1	13914
calculation of turnover from activity
activity in mikro au s-1 nM(enzyme)-1	1	turnover in s-1	0.0718701
protein	Km	turnover	[enzyme]	[MpNPT]	spec rate, background corrected
	uM	s-1	nM	uM	au min-1 nM-1
wt	0.36	13.6409
			0.5	0.1	41.983
			0.5	0.1	37.983
			1	0.15	41.9873
			1	0.3	82.9745
			1	1	129.915
			1	3	173.745
			1	10	163.15
			1	100	166.5
S225A	0.196686	0.0060219
			139.045	0.0744	0.0203529
			132.725	0.0744	0.0217802
			265.45	0.1488	0.0336912
			132.725	0.2976	0.0614663
			265.45	0.4464	0.0570945
			265.45	0.5952	0.0614663
			70.225	1.488	0.0613533
			265.45	1.488	0.0625007
			265.45	1.488	0.0620426
			265.45	4.464	0.0672468
D492A	n.d.	0.0336997
			17.0026	1.488	0.467973
			34.0051	0.2976	0.204147
			42.4005	0.1488	0.196585
H528A	n.d.	0.00339075
			98.1739	1.488	0.0438867
			196.348	1.488	0.037427
W397A	0.998856	15.3467
			0.88	0.02976	9.63301
			0.88	0.0744	20.6278
			0.88	0.1488	41.2556
			0.88	0.2232	48.0644
			0.88	0.2232	68.7928
			0.88	0.4464	139.659
			0.88	0.744	146.165
			0.88	1.488	177.633
			0.88	3.72	191.196
			0.88	7.44	232.456
			0.88	7.44	178.562
			0.88	14.88	165.04
R411A	20.2	11.5711
			5	0.5	3.93
			5	0.5	3.73
			2	1	8.15
			2	2	14.8
			2	3	18.95
			2	5	29.25
			1	10	61
			2	20	84.5
			1	30	98
			1	50	106
R411Q	5.34438	3.264
			10	0.1488	1.11878
			10	0.2976	2.46254
			10	0.744	6.26276
			10	1.488	9.24213
			10	2.976	15.8089
			10	4.464	20.4908
			10	7.44	27.9088
			10	14.88	36.2997
			10	29.76	35.0228
F415A	0.211894	4.80427
			0.63	0.0372	9.58104
			0.63	0.0744	19.1621
			0.63	0.1488	26.7425
			0.63	0.4464	37.7617
			0.21	1.488	55.2617
			0.63	1.488	56.0608
			0.63	4.464	56.2268
F415H	0.52011	13.3376
			0.88	0.0372	9.34853
			0.88	0.0744	23.8585
			0.88	0.1488	47.3507
			0.88	0.372	95.0262
			0.88	0.744	118.518
			0.88	1.488	129.574
			0.88	2.976	155.139
			0.88	7.44	157.212
S416A	0.256376	10.3529
			0.93	0.02976	17.6145
			0.93	0.04464	16.2879
			0.93	0.0744	29.3258
			0.93	0.1488	65.1896
			0.93	0.372	91.0558
			0.93	0.744	112.155
			0.93	1.488	123.625
			0.93	2.232	121.364
			0.93	3.72	120.767
			0.93	7.44	146.079
S416G	0.5	14.259
			1	0.3	79.9745
			1	0.7	106.941
			4	1	127.229
			1	1.5	142.873
			1	3	171.745
			1	5	184.575
			4	10	195.787
			4	100	198.125
S419G	0.48	17.3997
			0.5	0.15	67.9745
			1	0.3	78.9745
			4	1	156.729
			1	1	152.915
			4	5	245.144
			8	10	222.644
			4	30	236.863
			4	100	223.625
			4	300	271.125
F424A	0.53	8.9
			0.25	0.25	39.915
			0.5	0.5	55.915
			1	1	84.915
			1	3	110.745
			1	30	144.45
			1	100	122.5
F424S	0.65	10.79
			1	100	144.5
			1	30	153.45
			1	10	140.15
			1	3	118.745
			1	1	93.915
			0.5	0.5	67.915
			0.25	0.25	39.915
F424Q	0.3	10.1409
			0.5	0.1	29.983
			1	0.2	67.983
			1	0.2	58.983
			1	0.3	65.9745
			4	1	110.479
			1	1	111.915
			4	3	153.936
			4	10	113.537
			4	10	104.537
			4	100	136.625
			4	400	181.25
F424N	0.37	10.414
			1	0.1	24.9915
			1	0.2	49.983
			1	0.25	44.9787
			1	0.3	106.975
			1	0.5	97.9575
			2	1	102.457
			2	3	134.873
			1	10	122.15
			2	30	143.725
			2	100	137.25
H488A	0.25	14.1081
			0.5	0.2	69.966
			0.5	0.3	137.949
			1	1	164.915
			4.7	3	200.159
			4.7	10	177.479
			4.7	30	178.394
F495A	0.10076	4.16676
			0.91	0.02976	15.329
			0.91	0.04464	17.314
			0.91	0.0744	26.6294
			0.91	0.1488	25.8639
			0.91	0.2976	41.7053
			0.91	0.2976	41.0371
			0.91	0.744	47.8029
			0.91	1.488	56.8519
			0.91	2.976	56.9094
			0.91	7.44	65.768
			0.91	14.88	60.0418
L254N_F424N	2.69	8.9
			1	0.5	14.9575
			1	1	36.915
			1	2	59.83
			1	3	73.745
			1	10	107.15
			1	30	118.45
			1	100	96.5
R411A_S416A	338	4.38407
			50	5	1.1915
			4	10	1.5375
			10	100	11.75
			10	300	26.25
			10	1200	52.9
R411A_S416G	365.8	6.78453
			40	10	2.42875
			10	100	19.85
			10	300	49.35
			10	700	56.55
			10	1200	72.3
R411A_S419G	32.6	6.79891
			40	0.3	0.849363
			40	0.5	1.44894
			40	1	2.94788
			40	3	10.1936
			40	10	15.9287
			4	100	67.625
			4	300	81.625
			4	700	98.875
			4	1200	97.25
R411Q_S416A	212.5	6.02271
			4	10	3.7875
			20	10	4.9575
			50	10	3.543
			12	30	8.20417
			4	100	25.875
			10	300	52.25
			4	700	59.625
			4	1200	75.5
R411Q_S416G	94.5	5.01653
			30	1	0.863833
			30	2	1.261
			30	5	3.78583
			4	100	29.375
			4	250	47.1875
			4	700	65.125
			4	1200	72.25
F415H_F424N	1.29	6.44
			1.5	0.25	13.9858
			2.5	0.5	25.583
			3	1	45.9717
			3	3	62.5817
			3	10	39.3833
			3	30	80.15
			1	100	165.5
S416A_F424N	1.83	8.51
			1	0.25	14.9787
			2	0.5	26.9788
			3	1	45.6383
			3	2	47.9433
			3	3	72.5817
			10	10	82.615
			2.5	25	110.75
			1	30	126.45
			1	100	120.5
			2.5	250	129.5
S416G_S419G	0.54	6.78
			1	100	87.5
			1	300	89.5
			1	30	89.45
			1	10	84.15
			1	3	92.745
			1	1	73.915
			1	0.5	45.9575
			0.5	0.25	25.9575
S419G_F424N	0.71	8.88
			0.5	0.1	17.983
			1	0.2	25.983
			1	0.3	34.9745
			1	1	57.915
			1	3	112.745
			1	10	107.15
			1	30	139.45
			1	100	118.5
F424N_H467N	0.43	12.45
			1	100	162.5
			1	30	175.45
			1	10	159.15
			1	3	149.745
			1	1	123.915
			1	0.5	109.957
			0.5	0.25	61.9575
			0.25	0.15	35.949
			0.25	0.2	63.932
R411A_S416G_S419G	1056.86	7.12
			22.1	30	4.63394
			22.1	225	19.5962
			22.1	450	33.5362
			22.1	750	44.8077
			22.1	1500	62.6471
			22.1	3000	71.5385
R411A_S416G_F424N	374.13	4.45
			50	10	1.8694
			25	30	4.3764
			25	150	17.642
			10	300	26.41
			10	900	41.03
			10	2250	60.575
R411A_S419G_F424N	20.45	2.88
			25	3	5.4698
			25	10	12.966
			10	30	21.345
			10	100	31.75
			10	500	42.65

## Sheet: Fig. 4b
Enzyme	TPA [µM], triplicate
S416G_R411Q	69.3663	67.8977	68.0273
S416G_R411A	47.6403	67.7249	52.9098
F424N	119.6	130.268	131.046
F424Q	104.871	115.151	111.004
S416A_R411Q	69.5822	64.9606	70.1437
S416G	150.914	176.268	165.168
S416A_R411A	64.6151	72.6489	66.9907
S419G	158.171	167.025	155.752
S419G_R411A	67.8113	66.17	68.3296
R411A	72.8649	68.5456	72.5625
H528A	66.4724	66.2996	70.2301
wildtype	193.114	199.031	167.544
S416A	166.852	178.903	172.511
W397A	314.701	284.985	287.792
S225A	70.0574	67.6818	70.3597
F495A	121.284	121.414	126.251
H528A	64.831	67.6386	66.0404
F415H	249.394	235.745	238.207
H488A	136.531	136.833	118.347
D492A	72.1738	72.3466	59.9502
F415A	90.5308	90.9627	90.7035
no enzyme	71.31	68.9343	71.5259
R411Q	73.9015	72.217	74.1607

## Sheet: Fig. 4c
Enzyme	TPA [µM], triplicate
no enzyme	67.3362	63.0169	63.6216
R411Q_S416G	183.05	182.618	184.864
R411A_S416G	381.909	348.003	401.778
F424N	354.136	321.137	381.909
F424Q	305.588	305.631	318.416
R411Q_S416A	163.57	163.354	167.198
S416G	71.4827	67.509	65.0902
R411A_S416A	203.48	193.157	222.874
S419G	144.133	131.262	146.768
wildtype	71.8283	70.7053	73.9015
R411A_S419G	294.185	272.113	280.666
R411A	116.446	115.842	123.746
S416A	155.234	152.081	158.041
S225A	67.2066	62.6714	67.293
R411Q	120.593	113.984	113.164
R411A_S416G_S419G	488.034	535.114	559.13
S416A_F424N	951.32	942.379	992.397
S419G_F424N	686.635	613.596	683.611
R411A_S416G_F424N	404.802	344.116	405.838
R411A_S419G_F424N	888	910.719	955.985
S416A_S419G	349.083	375.862	372.753
F424N_H467N	223.694	214.84	251.554
F424N_L254N	89.3214	82.7992	94.8068
F424A	177.219	173.85	179.292
F424S	178.169	155.018	157.652
F415H_F424N	131.478	111.091	128.368

## Sheet: Fig. S2b
Energy (eV)	Counts
-0.01109	0
-0.00731	0
-0.003528	0
0.000254	0
0.004036	0
0.007818	0
0.0116	0
0.015382	0
0.019164	0
0.022946	0
0.026728	0
0.03051	0
0.034292	0
0.038074	0
0.041856	0
0.045638	0
0.04942	0
0.053202	0
0.056984	0
0.060766	0
0.064548	0
0.06833	0
0.072112	0
0.075894	0
0.079676	0
0.083458	0
0.08724	0
0.091022	0
0.094804	0
0.098586	0
0.10237	0
0.10615	1
0.10993	1
0.11371	0
0.1175	0
0.12128	2
0.12506	0
0.12884	1
0.13262	2
0.13641	1
0.14019	1
0.14397	1
0.14775	3
0.15153	1
0.15532	0
0.1591	0
0.16288	0
0.16666	0
0.17044	3
0.17423	0
0.17801	0
0.18179	1
0.18557	2
0.18935	0
0.19314	1
0.19692	0
0.2007	0
0.20448	1
0.20826	2
0.21205	0
0.21583	0
0.21961	0
0.22339	2
0.22717	0
0.23096	0
0.23474	0
0.23852	1
0.2423	1
0.24608	0
0.24987	1
0.25365	0
0.25743	2
0.26121	1
0.26499	1
0.26878	2
0.27256	0
0.27634	2
0.28012	1
0.2839	0
0.28769	1
0.29147	1
0.29525	0
0.29903	1
0.30281	0
0.3066	1
0.31038	0
0.31416	0
0.31794	0
0.32172	0
0.32551	0
0.32929	0
0.33307	0
0.33685	0
0.34063	0
0.34442	1
0.3482	1
0.35198	1
0.35576	2
0.35954	0
0.36333	0
0.36711	2
0.37089	3
0.37467	2
0.37845	0
0.38224	0
0.38602	0
0.3898	1
0.39358	0
0.39736	2
0.40115	1
0.40493	1
0.40871	1
0.41249	1
0.41627	1
0.42006	3
0.42384	1
0.42762	1
0.4314	3
0.43518	0
0.43897	0
0.44275	0
0.44653	1
0.45031	4
0.45409	1
0.45788	1
0.46166	0
0.46544	2
0.46922	1
0.473	1
0.47679	0
0.48057	1
0.48435	1
0.48813	1
0.49191	2
0.4957	1
0.49948	1
0.50326	0
0.50704	0
0.51082	2
0.51461	1
0.51839	1
0.52217	0
0.52595	2
0.52973	1
0.53352	0
0.5373	0
0.54108	6
0.54486	2
0.54864	4
0.55243	1
0.55621	2
0.55999	3
0.56377	2
0.56755	2
0.57134	3
0.57512	2
0.5789	1
0.58268	2
0.58646	1
0.59025	1
0.59403	1
0.59781	2
0.60159	1
0.60537	3
0.60916	1
0.61294	0
0.61672	0
0.6205	0
0.62428	1
0.62807	0
0.63185	2
0.63563	0
0.63941	0
0.64319	1
0.64698	0
0.65076	0
0.65454	1
0.65832	0
0.6621	0
0.66589	1
0.66967	0
0.67345	1
0.67723	2
0.68101	1
0.6848	0
0.68858	0
0.69236	0
0.69614	0
0.69992	0
0.70371	0
0.70749	0
0.71127	0
0.71505	5
0.71883	0
0.72262	0
0.7264	1
0.73018	2
0.73396	2
0.73774	1
0.74153	0
0.74531	0
0.74909	0
0.75287	1
0.75665	1
0.76044	1
0.76422	0
0.768	1
0.77178	0
0.77556	0
0.77935	1
0.78313	2
0.78691	1
0.79069	1
0.79447	0
0.79826	2
0.80204	1
0.80582	1
0.8096	0
0.81338	1
0.81717	1
0.82095	0
0.82473	0
0.82851	1
0.83229	0
0.83608	1
0.83986	0
0.84364	0
0.84742	0
0.8512	1
0.85499	0
0.85877	0
0.86255	1
0.86633	0
0.87011	0
0.8739	1
0.87768	0
0.88146	1
0.88524	1
0.88902	1
0.89281	0
0.89659	0
0.90037	1
0.90415	0
0.90793	0
0.91172	0
0.9155	0
0.91928	0
0.92306	2
0.92684	0
0.93063	0
0.93441	0
0.93819	0
0.94197	0
0.94575	0
0.94954	0
0.95332	1
0.9571	0
0.96088	1
0.96466	0
0.96845	1
0.97223	1
0.97601	0
0.97979	0
0.98357	0
0.98736	1
0.99114	0
0.99492	0
0.9987	0
1.0025	0
1.0063	0
1.01	0
1.0138	1
1.0176	2
1.0214	0
1.0252	1
1.029	1
1.0327	0
1.0365	0
1.0403	1
1.0441	0
1.0479	0
1.0517	0
1.0554	0
1.0592	1
1.063	1
1.0668	0
1.0706	0
1.0743	0
1.0781	0
1.0819	0
1.0857	0
1.0895	0
1.0933	0
1.097	1
1.1008	0
1.1046	0
1.1084	0
1.1122	0
1.1159	0
1.1197	0
1.1235	1
1.1273	0
1.1311	1
1.1349	0
1.1386	0
1.1424	0
1.1462	1
1.15	1
1.1538	0
1.1575	0
1.1613	0
1.1651	1
1.1689	1
1.1727	0
1.1765	1
1.1802	0
1.184	0
1.1878	0
1.1916	1
1.1954	0
1.1991	0
1.2029	1
1.2067	1
1.2105	0
1.2143	0
1.2181	1
1.2218	0
1.2256	1
1.2294	0
1.2332	0
1.237	0
1.2407	0
1.2445	1
1.2483	0
1.2521	0
1.2559	0
1.2597	1
1.2634	0
1.2672	0
1.271	0
1.2748	0
1.2786	0
1.2824	1
1.2861	0
1.2899	0
1.2937	0
1.2975	0
1.3013	0
1.305	2
1.3088	0
1.3126	0
1.3164	1
1.3202	0
1.324	0
1.3277	0
1.3315	0
1.3353	0
1.3391	0
1.3429	0
1.3466	0
1.3504	1
1.3542	0
1.358	1
1.3618	0
1.3656	1
1.3693	0
1.3731	1
1.3769	0
1.3807	0
1.3845	0
1.3882	1
1.392	0
1.3958	0
1.3996	0
1.4034	0
1.4072	0
1.4109	0
1.4147	0
1.4185	1
1.4223	0
1.4261	0
1.4298	1
1.4336	0
1.4374	1
1.4412	0
1.445	0
1.4488	1
1.4525	2
1.4563	1
1.4601	1
1.4639	0
1.4677	0
1.4715	0
1.4752	0
1.479	1
1.4828	0
1.4866	0
1.4904	0
1.4941	0
1.4979	0
1.5017	1
1.5055	0
1.5093	1
1.5131	0
1.5168	1
1.5206	1
1.5244	0
1.5282	0
1.532	0
1.5357	0
1.5395	0
1.5433	1
1.5471	0
1.5509	0
1.5547	0
1.5584	1
1.5622	1
1.566	0
1.5698	0
1.5736	0
1.5773	0
1.5811	0
1.5849	0
1.5887	0
1.5925	0
1.5963	0
1.6	1
1.6038	0
1.6076	0
1.6114	0
1.6152	0
1.619	0
1.6227	0
1.6265	1
1.6303	0
1.6341	0
1.6379	0
1.6416	0
1.6454	0
1.6492	0
1.653	1
1.6568	2
1.6606	0
1.6643	0
1.6681	0
1.6719	0
1.6757	1
1.6795	1
1.6832	1
1.687	0
1.6908	0
1.6946	0
1.6984	1
1.7022	0
1.7059	1
1.7097	0
1.7135	0
1.7173	2
1.7211	2
1.7248	0
1.7286	0
1.7324	0
1.7362	0
1.74	1
1.7438	2
1.7475	0
1.7513	2
1.7551	4
1.7589	0
1.7627	2
1.7664	1
1.7702	1
1.774	2
1.7778	2
1.7816	0
1.7854	0
1.7891	0
1.7929	0
1.7967	4
1.8005	0
1.8043	1
1.8081	1
1.8118	1
1.8156	1
1.8194	0
1.8232	1
1.827	0
1.8307	0
1.8345	0
1.8383	3
1.8421	0
1.8459	0
1.8497	0
1.8534	2
1.8572	1
1.861	1
1.8648	1
1.8686	3
1.8723	2
1.8761	3
1.8799	2
1.8837	3
1.8875	0
1.8913	1
1.895	0
1.8988	2
1.9026	0
1.9064	2
1.9102	1
1.9139	0
1.9177	2
1.9215	3
1.9253	2
1.9291	0
1.9329	3
1.9366	4
1.9404	1
1.9442	3
1.948	5
1.9518	4
1.9555	4
1.9593	2
1.9631	2
1.9669	2
1.9707	2
1.9745	1
1.9782	1
1.982	0
1.9858	2
1.9896	3
1.9934	0
1.9971	1
2.0009	0
2.0047	3
2.0085	2
2.0123	0
2.0161	0
2.0198	0
2.0236	1
2.0274	1
2.0312	3
2.035	1
2.0388	0
2.0425	1
2.0463	0
2.0501	1
2.0539	3
2.0577	0
2.0614	2
2.0652	0
2.069	0
2.0728	2
2.0766	0
2.0804	2
2.0841	0
2.0879	1
2.0917	0
2.0955	0
2.0993	3
2.103	2
2.1068	2
2.1106	1
2.1144	0
2.1182	2
2.122	1
2.1257	1
2.1295	3
2.1333	1
2.1371	0
2.1409	0
2.1446	2
2.1484	1
2.1522	0
2.156	1
2.1598	0
2.1636	2
2.1673	1
2.1711	1
2.1749	1
2.1787	2
2.1825	2
2.1862	0
2.19	1
2.1938	2
2.1976	3
2.2014	3
2.2052	1
2.2089	2
2.2127	2
2.2165	8
2.2203	2
2.2241	8
2.2279	9
2.2316	4
2.2354	6
2.2392	6
2.243	11
2.2468	9
2.2505	5
2.2543	16
2.2581	16
2.2619	23
2.2657	17
2.2695	31
2.2732	37
2.277	30
2.2808	22
2.2846	46
2.2884	37
2.2921	38
2.2959	45
2.2997	43
2.3035	54
2.3073	46
2.3111	48
2.3148	41
2.3186	47
2.3224	50
2.3262	49
2.33	41
2.3337	33
2.3375	44
2.3413	36
2.3451	35
2.3489	29
2.3527	33
2.3564	29
2.3602	19
2.364	21
2.3678	15
2.3716	21
2.3753	11
2.3791	8
2.3829	15
2.3867	7
2.3905	5
2.3943	5
2.398	5
2.4018	6
2.4056	6
2.4094	4
2.4132	4
2.417	0
2.4207	1
2.4245	6
2.4283	6
2.4321	5
2.4359	1
2.4396	1
2.4434	5
2.4472	5
2.451	6
2.4548	1
2.4586	2
2.4623	3
2.4661	3
2.4699	3
2.4737	6
2.4775	2
2.4812	3
2.485	11
2.4888	6
2.4926	4
2.4964	1
2.5002	5
2.5039	5
2.5077	4
2.5115	2
2.5153	2
2.5191	5
2.5228	0
2.5266	0
2.5304	2
2.5342	5
2.538	4
2.5418	3
2.5455	1
2.5493	2
2.5531	4
2.5569	1
2.5607	2
2.5645	0
2.5682	3
2.572	2
2.5758	3
2.5796	3
2.5834	4
2.5871	2
2.5909	4
2.5947	6
2.5985	2
2.6023	8
2.6061	9
2.6098	9
2.6136	5
2.6174	2
2.6212	3
2.625	11
2.6287	4
2.6325	10
2.6363	10
2.6401	8
2.6439	7
2.6477	4
2.6514	4
2.6552	2
2.659	5
2.6628	2
2.6666	5
2.6703	1
2.6741	1
2.6779	3
2.6817	4
2.6855	2
2.6893	1
2.693	0
2.6968	2
2.7006	2
2.7044	1
2.7082	3
2.7119	1
2.7157	0
2.7195	3
2.7233	0
2.7271	1
2.7309	1
2.7346	1
2.7384	0
2.7422	0
2.746	0
2.7498	0
2.7536	0
2.7573	0
2.7611	0
2.7649	1
2.7687	1
2.7725	3
2.7762	0
2.78	1
2.7838	2
2.7876	0
2.7914	0
2.7952	1
2.7989	2
2.8027	3
2.8065	2
2.8103	1
2.8141	0
2.8178	0
2.8216	2
2.8254	0
2.8292	2
2.833	2
2.8368	3
2.8405	1
2.8443	2
2.8481	1
2.8519	2
2.8557	1
2.8594	3
2.8632	2
2.867	0
2.8708	1
2.8746	1
2.8784	1
2.8821	0
2.8859	1
2.8897	1
2.8935	1
2.8973	2
2.901	2
2.9048	1
2.9086	2
2.9124	2
2.9162	3
2.92	2
2.9237	5
2.9275	3
2.9313	1
2.9351	1
2.9389	6
2.9427	4
2.9464	1
2.9502	7
2.954	8
2.9578	6
2.9616	2
2.9653	5
2.9691	2
2.9729	6
2.9767	3
2.9805	4
2.9843	12
2.988	4
2.9918	5
2.9956	6
2.9994	4
3.0032	5
3.0069	5
3.0107	6
3.0145	2
3.0183	2
3.0221	3
3.0259	4
3.0296	1
3.0334	1
3.0372	3
3.041	1
3.0448	2
3.0485	1
3.0523	0
3.0561	1
3.0599	1
3.0637	2
3.0675	0
3.0712	1
3.075	1
3.0788	0
3.0826	0
3.0864	1
3.0901	1
3.0939	0
3.0977	0
3.1015	3
3.1053	0
3.1091	1
3.1128	0
3.1166	1
3.1204	1
3.1242	0
3.128	1
3.1318	0
3.1355	1
3.1393	1
3.1431	1
3.1469	1
3.1507	2
3.1544	0
3.1582	3
3.162	0
3.1658	1
3.1696	0
3.1734	2
3.1771	0
3.1809	1
3.1847	1
3.1885	0
3.1923	1
3.196	0
3.1998	1
3.2036	0
3.2074	5
3.2112	2
3.215	2
3.2187	0
3.2225	1
3.2263	2
3.2301	3
3.2339	1
3.2376	0
3.2414	1
3.2452	6
3.249	1
3.2528	0
3.2566	0
3.2603	0
3.2641	3
3.2679	3
3.2717	4
3.2755	1
3.2792	4
3.283	3
3.2868	3
3.2906	4
3.2944	1
3.2982	3
3.3019	2
3.3057	3
3.3095	3
3.3133	2
3.3171	3
3.3208	6
3.3246	3
3.3284	4
3.3322	4
3.336	1
3.3398	1
3.3435	6
3.3473	3
3.3511	2
3.3549	3
3.3587	1
3.3625	3
3.3662	2
3.37	7
3.3738	1
3.3776	4
3.3814	1
3.3851	1
3.3889	2
3.3927	2
3.3965	1
3.4003	2
3.4041	1
3.4078	1
3.4116	1
3.4154	0
3.4192	2
3.423	1
3.4267	0
3.4305	0
3.4343	2
3.4381	0
3.4419	2
3.4457	0
3.4494	1
3.4532	0
3.457	3
3.4608	1
3.4646	1
3.4683	0
3.4721	1
3.4759	1
3.4797	1
3.4835	0
3.4873	2
3.491	2
3.4948	3
3.4986	1
3.5024	1
3.5062	2
3.5099	1
3.5137	0
3.5175	1
3.5213	1
3.5251	1
3.5289	1
3.5326	1
3.5364	0
3.5402	0
3.544	4
3.5478	1
3.5516	3
3.5553	3
3.5591	0
3.5629	4
3.5667	2
3.5705	6
3.5742	6
3.578	9
3.5818	4
3.5856	8
3.5894	10
3.5932	7
3.5969	12
3.6007	9
3.6045	12
3.6083	23
3.6121	26
3.6158	33
3.6196	29
3.6234	31
3.6272	33
3.631	34
3.6348	52
3.6385	48
3.6423	57
3.6461	65
3.6499	72
3.6537	87
3.6574	61
3.6612	108
3.665	102
3.6688	95
3.6726	116
3.6764	117
3.6801	130
3.6839	124
3.6877	111
3.6915	106
3.6953	132
3.699	123
3.7028	134
3.7066	130
3.7104	121
3.7142	129
3.718	114
3.7217	124
3.7255	102
3.7293	121
3.7331	95
3.7369	77
3.7407	82
3.7444	93
3.7482	77
3.752	55
3.7558	58
3.7596	57
3.7633	48
3.7671	46
3.7709	23
3.7747	36
3.7785	22
3.7823	20
3.786	17
3.7898	22
3.7936	15
3.7974	10
3.8012	4
3.8049	11
3.8087	5
3.8125	6
3.8163	4
3.8201	7
3.8239	3
3.8276	4
3.8314	4
3.8352	3
3.839	6
3.8428	3
3.8465	1
3.8503	3
3.8541	1
3.8579	1
3.8617	1
3.8655	4
3.8692	4
3.873	2
3.8768	4
3.8806	1
3.8844	1
3.8881	2
3.8919	6
3.8957	3
3.8995	6
3.9033	4
3.9071	3
3.9108	2
3.9146	3
3.9184	7
3.9222	4
3.926	8
3.9298	11
3.9335	7
3.9373	5
3.9411	6
3.9449	8
3.9487	14
3.9524	13
3.9562	12
3.96	19
3.9638	15
3.9676	13
3.9714	14
3.9751	17
3.9789	17
3.9827	14
3.9865	18
3.9903	22
3.994	15
3.9978	17
4.0016	21
4.0054	10
4.0092	31
4.013	32
4.0167	26
4.0205	27
4.0243	20
4.0281	22
4.0319	13
4.0356	19
4.0394	15
4.0432	16
4.047	14
4.0508	18
4.0546	24
4.0583	18
4.0621	12
4.0659	15
4.0697	13
4.0735	8
4.0773	13
4.081	9
4.0848	14
4.0886	5
4.0924	5
4.0962	8
4.0999	4
4.1037	7
4.1075	4
4.1113	2
4.1151	3
4.1189	2
4.1226	3
4.1264	2
4.1302	0
4.134	3
4.1378	2
4.1415	1
4.1453	2
4.1491	1
4.1529	4
4.1567	0
4.1605	2
4.1642	1
4.168	4
4.1718	1
4.1756	2
4.1794	5
4.1831	3
4.1869	2
4.1907	3
4.1945	2
4.1983	4
4.2021	2
4.2058	4
4.2096	5
4.2134	0
4.2172	2
4.221	4
4.2247	5
4.2285	2
4.2323	5
4.2361	0
4.2399	2
4.2437	5
4.2474	1
4.2512	5
4.255	3
4.2588	6
4.2626	1
4.2663	3
4.2701	8
4.2739	6
4.2777	2
4.2815	5
4.2853	1
4.289	4
4.2928	1
4.2966	3
4.3004	2
4.3042	2
4.308	0
4.3117	1
4.3155	2
4.3193	1
4.3231	3
4.3269	1
4.3306	1
4.3344	0
4.3382	2
4.342	3
4.3458	1
4.3496	1
4.3533	1
4.3571	0
4.3609	2
4.3647	1
4.3685	0
4.3722	1
4.376	2
4.3798	2
4.3836	2
4.3874	3
4.3912	2
4.3949	0
4.3987	2
4.4025	1
4.4063	2
4.4101	2
4.4138	1
4.4176	2
4.4214	4
4.4252	1
4.429	3
4.4328	1
4.4365	6
4.4403	5
4.4441	2
4.4479	7
4.4517	0
4.4555	5
4.4592	10
4.463	2
4.4668	9
4.4706	5
4.4744	12
4.4781	6
4.4819	11
4.4857	16
4.4895	11
4.4933	10
4.4971	15
4.5008	8
4.5046	11
4.5084	8
4.5122	15
4.516	7
4.5197	11
4.5235	11
4.5273	15
4.5311	8
4.5349	18
4.5387	8
4.5424	18
4.5462	10
4.55	10
4.5538	13
4.5576	5
4.5613	9
4.5651	9
4.5689	4
4.5727	4
4.5765	4
4.5803	9
4.584	7
4.5878	2
4.5916	6
4.5954	5
4.5992	2
4.6029	2
4.6067	2
4.6105	0
4.6143	5
4.6181	2
4.6219	3
4.6256	4
4.6294	2
4.6332	4
4.637	1
4.6408	2
4.6445	0
4.6483	0
4.6521	0
4.6559	1
4.6597	1
4.6635	1
4.6672	1
4.671	1
4.6748	1
4.6786	0
4.6824	0
4.6862	1
4.6899	0
4.6937	0
4.6975	1
4.7013	0
4.7051	1
4.7088	0
4.7126	1
4.7164	0
4.7202	1
4.724	0
4.7278	2
4.7315	0
4.7353	1
4.7391	0
4.7429	1
4.7467	0
4.7504	2
4.7542	1
4.758	1
4.7618	1
4.7656	0
4.7694	0
4.7731	2
4.7769	1
4.7807	1
4.7845	1
4.7883	0
4.792	0
4.7958	1
4.7996	4
4.8034	1
4.8072	0
4.811	1
4.8147	1
4.8185	1
4.8223	2
4.8261	1
4.8299	0
4.8337	0
4.8374	1
4.8412	1
4.845	2
4.8488	1
4.8526	1
4.8563	1
4.8601	1
4.8639	2
4.8677	1
4.8715	1
4.8753	1
4.879	1
4.8828	3
4.8866	2
4.8904	3
4.8942	2
4.8979	1
4.9017	1
4.9055	0
4.9093	3
4.9131	0
4.9169	3
4.9206	2
4.9244	1
4.9282	3
4.932	7
4.9358	2
4.9395	0
4.9433	1
4.9471	1
4.9509	0
4.9547	0
4.9585	3
4.9622	1
4.966	0
4.9698	2
4.9736	1
4.9774	0
4.9811	0
4.9849	2
4.9887	2
4.9925	1
4.9963	2
5.0001	3
5.0038	1
5.0076	1
5.0114	4
5.0152	0
5.019	0
5.0227	0
5.0265	0
5.0303	1
5.0341	2
5.0379	0
5.0417	1
5.0454	1
5.0492	0
5.053	1
5.0568	1
5.0606	1
5.0644	1
5.0681	0
5.0719	0
5.0757	1
5.0795	0
5.0833	0
5.087	2
5.0908	0
5.0946	0
5.0984	1
5.1022	0
5.106	0
5.1097	0
5.1135	0
5.1173	0
5.1211	1
5.1249	0
5.1286	0
5.1324	0
5.1362	1
5.14	0
5.1438	1
5.1476	0
5.1513	0
5.1551	0
5.1589	0
5.1627	1
5.1665	0
5.1702	2
5.174	0
5.1778	1
5.1816	1
5.1854	0
5.1892	1
5.1929	0
5.1967	0
5.2005	0
5.2043	1
5.2081	0
5.2119	0
5.2156	1
5.2194	0
5.2232	0
5.227	1
5.2308	1
5.2345	1
5.2383	0
5.2421	2
5.2459	0
5.2497	0
5.2535	1
5.2572	0
5.261	0
5.2648	0
5.2686	1
5.2724	0
5.2761	1
5.2799	0
5.2837	1
5.2875	0
5.2913	0
5.2951	0
5.2988	1
5.3026	0
5.3064	0
5.3102	0
5.314	3
5.3177	0
5.3215	0
5.3253	0
5.3291	1
5.3329	0
5.3367	1
5.3404	0
5.3442	2
5.348	0
5.3518	1
5.3556	1
5.3593	0
5.3631	2
5.3669	2
5.3707	0
5.3745	0
5.3783	1
5.382	2
5.3858	0
5.3896	2
5.3934	1
5.3972	0
5.4009	2
5.4047	2
5.4085	5
5.4123	2
5.4161	2
5.4199	4
5.4236	2
5.4274	2
5.4312	3
5.435	0
5.4388	2
5.4426	1
5.4463	4
5.4501	2
5.4539	2
5.4577	1
5.4615	0
5.4652	0
5.469	1
5.4728	0
5.4766	0
5.4804	1
5.4842	0
5.4879	1
5.4917	1
5.4955	2
5.4993	0
5.5031	0
5.5068	0
5.5106	0
5.5144	2
5.5182	0
5.522	0
5.5258	0
5.5295	2
5.5333	0
5.5371	1
5.5409	0
5.5447	0
5.5484	1
5.5522	0
5.556	0
5.5598	0
5.5636	1
5.5674	0
5.5711	0
5.5749	0
5.5787	0
5.5825	2
5.5863	0
5.5901	0
5.5938	0
5.5976	0
5.6014	0
5.6052	0
5.609	0
5.6127	0
5.6165	0
5.6203	0
5.6241	0
5.6279	0
5.6317	1
5.6354	0
5.6392	0
5.643	1
5.6468	0
5.6506	1
5.6543	0
5.6581	0
5.6619	0
5.6657	1
5.6695	0
5.6733	0
5.677	0
5.6808	0
5.6846	1
5.6884	1
5.6922	2
5.6959	0
5.6997	1
5.7035	0
5.7073	0
5.7111	0
5.7149	0
5.7186	0
5.7224	1
5.7262	0
5.73	0
5.7338	0
5.7375	0
5.7413	0
5.7451	1
5.7489	0
5.7527	0
5.7565	0
5.7602	0
5.764	0
5.7678	1
5.7716	0
5.7754	1
5.7792	0
5.7829	1
5.7867	0
5.7905	0
5.7943	2
5.7981	0
5.8018	0
5.8056	2
5.8094	0
5.8132	1
5.817	0
5.8208	0
5.8245	2
5.8283	0
5.8321	0
5.8359	1
5.8397	0
5.8434	0
5.8472	0
5.851	0
5.8548	1
5.8586	1
5.8624	0
5.8661	1
5.8699	0
5.8737	0
5.8775	0
5.8813	1
5.885	0
5.8888	2
5.8926	0
5.8964	1
5.9002	0
5.904	0
5.9077	0
5.9115	1
5.9153	1
5.9191	2
5.9229	3
5.9266	0
5.9304	1
5.9342	0
5.938	2
5.9418	1
5.9456	0
5.9493	0
5.9531	2
5.9569	1
5.9607	0
5.9645	0
5.9682	0
5.972	0
5.9758	2
5.9796	0
5.9834	3
5.9872	2
5.9909	2
5.9947	0
5.9985	0
6.0023	0
6.0061	0
6.0099	1
6.0136	1
6.0174	0
6.0212	1
6.025	0
6.0288	0
6.0325	1
6.0363	1
6.0401	1
6.0439	0
6.0477	0
6.0515	0
6.0552	0
6.059	0
6.0628	0
6.0666	1
6.0704	1
6.0741	0
6.0779	1
6.0817	0
6.0855	0
6.0893	0
6.0931	0
6.0968	0
6.1006	0
6.1044	0
6.1082	0
6.112	0
6.1157	1
6.1195	0
6.1233	0
6.1271	0
6.1309	0
6.1347	1
6.1384	1
6.1422	0
6.146	1
6.1498	0
6.1536	1
6.1574	0
6.1611	1
6.1649	0
6.1687	1
6.1725	0
6.1763	1
6.18	0
6.1838	0
6.1876	0
6.1914	0
6.1952	0
6.199	1
6.2027	1
6.2065	0
6.2103	0
6.2141	0
6.2179	1
6.2216	2
6.2254	0
6.2292	0
6.233	3
6.2368	0
6.2406	3
6.2443	0
6.2481	1
6.2519	2
6.2557	2
6.2595	0
6.2632	1
6.267	1
6.2708	5
6.2746	2
6.2784	2
6.2822	1
6.2859	1
6.2897	1
6.2935	4
6.2973	1
6.3011	6
6.3048	3
6.3086	6
6.3124	4
6.3162	6
6.32	6
6.3238	7
6.3275	18
6.3313	10
6.3351	18
6.3389	15
6.3427	11
6.3464	13
6.3502	21
6.354	26
6.3578	26
6.3616	20
6.3654	23
6.3691	22
6.3729	22
6.3767	33
6.3805	23
6.3843	41
6.3881	28
6.3918	33
6.3956	28
6.3994	23
6.4032	36
6.407	29
6.4107	29
6.4145	38
6.4183	24
6.4221	28
6.4259	32
6.4297	22
6.4334	25
6.4372	24
6.441	24
6.4448	25
6.4486	27
6.4523	23
6.4561	20
6.4599	18
6.4637	25
6.4675	15
6.4713	17
6.475	18
6.4788	16
6.4826	12
6.4864	14
6.4902	14
6.4939	7
6.4977	6
6.5015	9
6.5053	8
6.5091	4
6.5129	10
6.5166	1
6.5204	3
6.5242	4
6.528	3
6.5318	2
6.5356	2
6.5393	3
6.5431	2
6.5469	6
6.5507	1
6.5545	2
6.5582	2
6.562	1
6.5658	0
6.5696	0
6.5734	1
6.5772	0
6.5809	0
6.5847	0
6.5885	0
6.5923	0
6.5961	0
6.5998	0
6.6036	0
6.6074	1
6.6112	0
6.615	0
6.6188	2
6.6225	0
6.6263	0
6.6301	0
6.6339	0
6.6377	0
6.6414	0
6.6452	1
6.649	0
6.6528	1
6.6566	0
6.6604	0
6.6641	0
6.6679	0
6.6717	0
6.6755	0
6.6793	1
6.683	0
6.6868	0
6.6906	0
6.6944	0
6.6982	0
6.702	0
6.7057	0
6.7095	2
6.7133	1
6.7171	0
6.7209	0
6.7246	0
6.7284	0
6.7322	0
6.736	0
6.7398	0
6.7436	0
6.7473	2
6.7511	1
6.7549	0
6.7587	0
6.7625	1
6.7663	0
6.77	0
6.7738	0
6.7776	0
6.7814	0
6.7852	0
6.7889	1
6.7927	1
6.7965	2
6.8003	0
6.8041	0
6.8079	0
6.8116	0
6.8154	0
6.8192	1
6.823	0
6.8268	0
6.8305	0
6.8343	0
6.8381	0
6.8419	2
6.8457	1
6.8495	1
6.8532	0
6.857	0
6.8608	1
6.8646	1
6.8684	0
6.8721	1
6.8759	0
6.8797	1
6.8835	0
6.8873	0
6.8911	1
6.8948	0
6.8986	1
6.9024	1
6.9062	1
6.91	0
6.9138	0
6.9175	0
6.9213	2
6.9251	0
6.9289	1
6.9327	2
6.9364	1
6.9402	2
6.944	0
6.9478	3
6.9516	2
6.9554	3
6.9591	1
6.9629	1
6.9667	2
6.9705	2
6.9743	1
6.978	1
6.9818	5
6.9856	1
6.9894	2
6.9932	2
6.997	1
7.0007	2
7.0045	3
7.0083	1
7.0121	0
7.0159	2
7.0196	1
7.0234	1
7.0272	3
7.031	4
7.0348	2
7.0386	4
7.0423	7
7.0461	4
7.0499	4
7.0537	1
7.0575	4
7.0612	8
7.065	2
7.0688	3
7.0726	6
7.0764	9
7.0802	3
7.0839	6
7.0877	6
7.0915	10
7.0953	2
7.0991	6
7.1028	5
7.1066	4
7.1104	1
7.1142	6
7.118	2
7.1218	3
7.1255	1
7.1293	1
7.1331	4
7.1369	3
7.1407	2
7.1445	4
7.1482	1
7.152	0
7.1558	1
7.1596	0
7.1634	2
7.1671	1
7.1709	1
7.1747	3
7.1785	0
7.1823	2
7.1861	5
7.1898	0
7.1936	3
7.1974	0
7.2012	0
7.205	1
7.2087	1
7.2125	0
7.2163	0
7.2201	0
7.2239	0
7.2277	0
7.2314	0
7.2352	0
7.239	0
7.2428	0
7.2466	1
7.2503	0
7.2541	1
7.2579	1
7.2617	3
7.2655	0
7.2693	0
7.273	0
7.2768	1
7.2806	0
7.2844	1
7.2882	0
7.292	1
7.2957	0
7.2995	0
7.3033	0
7.3071	0
7.3109	0
7.3146	2
7.3184	1
7.3222	0
7.326	1
7.3298	1
7.3336	0
7.3373	1
7.3411	0
7.3449	0
7.3487	1
7.3525	1
7.3562	2
7.36	1
7.3638	2
7.3676	0
7.3714	0
7.3752	0
7.3789	0
7.3827	1
7.3865	0
7.3903	2
7.3941	0
7.3978	0
7.4016	1
7.4054	1
7.4092	0
7.413	1
7.4168	0
7.4205	1
7.4243	1
7.4281	2
7.4319	0
7.4357	1
7.4394	1
7.4432	2
7.447	2
7.4508	1
7.4546	4
7.4584	4
7.4621	1
7.4659	3
7.4697	0
7.4735	1
7.4773	1
7.4811	4
7.4848	1
7.4886	2
7.4924	2
7.4962	0
7.5	1
7.5037	1
7.5075	1
7.5113	1
7.5151	1
7.5189	1
7.5227	1
7.5264	0
7.5302	2
7.534	0
7.5378	3
7.5416	0
7.5453	1
[truncated: 2,096 more rows]

## Sheet: Fig. S4
>9brad-q358x9:__Bradyrhizobium_sp._BTAi1_chlorogenate_esterase_precursor
-------------MIRTGAWVLAG------------LSLV--GT---------------------------------------------ATTARAEEGGCSKVTAEALN--MPGLTLTGSKLQEAGDGL---------PRHCILSGKVNE-R--TGLDGHA-YAIQFEIRLPE-S---WNGRFLHQVNGGNDGVVLP-ALGD-KADG-----LVSGGVTPLARGFAVLSSDSGHSGNDPANKPRGLAAGS------AFGL------DPQARR------DYGYAADMTLAPIAKAIIAAHYG-KKPDYSYIAGCSNGG-RHTMVAAERMPEQYDGFLVGNPGFNL-PRAAV--QHAWDVQA-LTKADAD--------IRKSITREDAKLISSKIIEACDG…
>9pezi-a0a139hn14.2:__Mycosphaerella_eumusae_Carboxylic_ester_hydrolase
---------------TLTLLSLAA------------SS------------------------------------------HAATTGCTVENFKQTLPDARGVKIVDVHAEEIKQWDHYEFVTPAIPALPAEIRPI----DFCNVTVSYTH-------PGIG-DSIRINVWLPL-DEMEWTGRFLGQGGGGWCAG----NEGA-LAAG-------------VSLGFASANTDSGHSF--FGDFVFRSLNSS------DWGLLSPGNVNLHLLQ------NFGYRSLDEMTQIAKAITEHYYD-KKIVYSYWNGCSTGG-RQGLVLAQRYPELYDGILAAAPAINW-VTFLV--TEHYAHVK-MRELNYV------------PPPCEFKAITAAAVQACDK…
>aciad-q8rlz8:__Acinetobacter_sp._(strain_ADP1)_chlorogenate_esterase
------------MKKPQHFFKHAA------------LLGV--CI---SVAACND-----------NNDHDTA-------QSSQSIPQLSPAVGAQLKGSCTDLSG--FK--FDTTVVESATLQNAGALTVVGKNI---PAHCLVKGYMEQ-RI-SPIDGQT-YQIGFEMRLPV-S---WNGRFLYQGNGGTDGNIAT-ATGQ-VGSG-------GMLSNALKDGFAVISSDAGHSS----------AQNP------LFGL------DPQARI------NYGYGAITKLTPMAKDLIKTAYG-KLPDRSYAGGTSNGG-RHAMMAATRLGDQYDGILASTPGFHL-PRAAA--AQLYTAQQ-LRRVATDEN-----DLSTALTYAERNVLANAILTRCDA…
>aspcl-faeb:__Aspergillus_clavatus_Ferulic_acid_esterase_B
-------------MARLSLLTLLA------------LGSA--AL-----------------------------------AKKDTFQTKCAALQHKVKLPNVHVNFVEYVPGGTNLDLPDNAPSCGASSQAVST------DMCRIAMAVDT--------SDS-SQITLEAWFPR-D---YTGRFLSTGNGGLSGCI---QYYD-LAYA-------------AGLGFATVGANNGHNG----------TSGE------PFYQ------HPEVVE------DFAHRSVHTGVVVGKQLTKLFYD-KGFKKSYYLGCSTGG-RQGFKSVQKYPKDFDGIVAGAPAFNF-VNLISWSAYFYSLTG-SNTSESY------------LSPAMWKIAHDEIVRQCDE…
>aspfu-faeb1:__Aspergillus_fumigatus_Af293_Ferulic_acid_esterase_B-1
---------------MMWWFLLIG------------LASAAATA---------------------------------SSASSASFESRCQHFHKEIHLQNVHVLSTTYVPIGSNIPMVYNPPICGGTASSSISTI----QFCQVALNVTT--------SDK-SQFFMEAWLPS-N---YTGRFLSTGNGGLNGCV---SYAD-MVYA-------------TQYGFATIGTNNGHFG----------DTGQ------YFLN------NPEVIE------DFAYRALHTGTVVGKALTKLFYP-QGYKNSYYLGCSTGG-RQGWKSIQRFPDDFDGVVAGAPAINF-VNLCSWGSRFLKITG-PPGSETF------------VTSAQWSAVHNEILRQCDA…
>aspfu-q4wdx0:__Aspergillus_fumigatus_feruloyl_esterase
-------------------MSHIG----------------------------------------------------------PAIECSPSAIPTPAVFGAEILSLEASWVRNFTLDVPGNFNYNHGAQSVQNV------DFCNVTVTYSH-------PGYD-DRITVETWLPR-H---WNQRLQATGGGGWRAGRFVLSQFF-MGGA-------------IGEGYATTTTDAGLGD----------TMPD------AWALKSTGNVNLEYLH------NLGYRSLNDEAIIAKDLVRSFYG-IPPAYSYWSGCSQGG-RQGLMLAQRYPHAYDGIVASAPAQSW-PEFVT--AVYYPLLAPLWAGEPS------------PLSCELEFLTAEAVKHCDS…
>aspng-faeb:__Aspergillus_niger_(and_strain_CBS_513.88)_cinnamoyl_esterase
-------------MKVASLLSLAL------------PGAA--------------------------------------LAATDPFQSRCNEFQNKIDIANVTVRSVAYVAAGQNISQAEVASVCKASVQASV-------DLCRVTMNIST--------SDR-SHLWAEAWLPR-N---YTGRFVSTGNGGLAGCV---QETD-LNFA-------------ANFGFATVGTNGGHDG----------DTAK------YFLN------NSEVLA------DFAYRSVHEGTVVGKQLTQLFYD-EGYNYSYYLGCSTGG-RQGYQQVQRFPDDYDGVIAGSAAMNF-INLISWGAFLWKATG-LADDPDF------------ISANLWSVIHQEIVRQCDL…
>aspor-q2uh24:__Aspergillus_oryzae_predicted_protein
-------------MLSGFFWSALA------------MFYS--RI-----------------------------------RSVASTAAVTSLFTATVAQAGNCSSSVIPHPSIPGGQVLDLSAVPVSNYAYDESTL----DFCNVTVTYTH-------PGKN-DTIHATVWLPFTN---WNHRLQGSGGGGFAMR----SEDAVLAAA-------------VAQNYTVLATDGGHDL--------NSQSSA------SWSLDASGNVNMALLE------DFAYVALGDAATIGKQIATSFYG-LAPRYSYWNGCSTGG-RQGLMLAQRYPTAYDGIMAAAPAINW-ASFLV--AEFWPQFV-MNQLNAF------------PPTCVSDAITAAAIKACDD…
>aspor-q2up89_Aspergillus_oryzae_feruloyl esterase B (PDB: 3WMT)
------------MLVMQLLLPFLA------------STAAAAAAIDSTSSSNGS------------------------DHHGSSFQAECESFKAKINVTNANVHSVTYVPAGVNISMADNPSICGGDEDPITSTF----AFCRIALNVTT--------SSK-SQIFMEAWLPS-N---YSGRFLSTGNGGLGGCV---KYDD-MAYA-------------AGYGFATVGTNNGHFG----------NNGV------SFYQ------NTEVVE------DFAYRALHTGVVVGKELTKNFYP-QGYNKSYYLGCSTGG-RQGWKSVQTFPDDFDGVVAGAPAFNF-INLTSWGARFLTLTG-DSSAETF------------VTETQWTAVHNEIIRQCDS…
>lacpl-b3y018:_Lactobacillus_plantarum_tannase (PDB: 4J0K)
--------SMSNRLIFDADWLVPE---------------------------------------------------------QVQVAGQAIQYYAARNIQYVQHPVAAIQVLNVFVPAAYLHGSSVNGYQRATAPI------------LMP------------NTVGGYLPGPA-D---DPQRVTWPTNAGTIQQALKRGYVV-VAAG--------------IRGRTTVDKSGQRVG-----------QAP------AFIV------DMKAAI--------RYVKYNQGRLPGDA-----------NRIITNGTSAGGATSALAGASGNSAYFEPALTALGAAPA-TDDIFAVSAYCPIHN-LEHADMA---------------YEWQ------------…
>burca-q1bjv3:__Burkholderia_cenocepacia_feruloyl_esterase_precursor
------------MNRKSAFLCIAP------------LSAA--AL----LAGCGG-----------------------DDSISAPPTHLSAATPATMAQTCDALAAKLA---YANTSFTSVTTAAAGTLTVAGKPV---AEHCVIAGKMNQ--RVSGVDGNT-YAIGFEMRLPK-A---WNGRFFYQANGGLDGNVVT-ATGE-IGGG-------GPLTNALNQGFAVISSDSGHSA----------AQNP------LFGL------DPQARI------DYGYGAVDALTPMAKQVIRLAYG-KAPDRSYFGGCSNGG-RHAMVTAVRNPADYDGIIAGDPGFHL-PKAAI--GEMYGAQQ-FAKIASATGTNGLPDIRSGFNDAERQFVGAKILEKCDA…
>burca-q1bvz8:__Burkholderia_cenocepacia_feruloyl_esterase_precursor
------MASMLNGRTRRGGWRFG-------------MAVAASAAGILMVSGCND------------------NEVQNAGGGTADAALTCDQTMKARFAPDANTAVIAVKSFKAGDPLVLDASAVTSATPVAGNSL------CLVKLNVGPGHAGPSAAPSTSAGIGMEIWLPAPSN--WNRRIHNLGGGGWQGG----AYGD-PTKIASAGATPNAATIAASEGAVVGTTDTGHAI----------QNG-------SFAM------NPDGTINTTLWNDFAQRSLHELALKTKALVAAYYA-TPQKYAYWDGCSTGG-RQGYNEAQNNPSDYDGYLNGAPAFNW-SKFIT--GELYPQVV-AQVDLGG----------VTLTDAQQSLLSGAAVSACDT…
>burcm-q0b2q0:__Burkholderia_ambifaria_tannase_and_feruloyl_esterase
------------MRTRFSTRRSSA------------ILSALFAASAVTVSGCGG-----------------------------DDAAPANATAVTAAAKCSALAGTTVPASSIGLPTTGATVVSATLVADTASGN-RNGEYCKVLGTIHP------VDFNA-PDIRAEVDLPT-N---FNGKAVHFGGGGFDGTIAD-TEGS-PADGFLAGAEPAGVSTPLRRGYVTMGSDSGHEG--------NALDG-------SFAA------NDEALA------NYAGDHIKKTHDFAAFLAKARYG-SDFVHSYFIGGSSGG-RQGLIAAQRFPHDYDGIISTYPASGI-TGLWL--QMGRISRS-LLAPGGY------------ITPAKGKVVLAAVIKQCDA…
>burma-q62d41:__Burkholderia_mallei_(Pseudomonas_mallei)_chlorogenate_esterase
---------MRFMQIMRRARMLAP------------LAFA-------ALQACGG------------------------DGVDPALPRLAAAAPAAMSGTCGALAAKLR---YPRTAFTSVATAAAGALSVAGKPV---GEHCVIAGKMNE--RVSAIDGET-YAIGFEMRLPK-A---WNGRFFYQANGGLDGDVVA-ATGD-IGGG-------GPLDNVLRMGFAVISSDAGHSA----------AQNP------LFGI------DPDARL------DYGYRAVDALTPMAKQVIRLAYG-KAPDRSYFGGCSNGG-RHAMVAAVRNAGDYDGIVAGDPGLHL-PKAAI--AEMAGAQQ-FARIATATAAAGRPDIRSGFTDTERRFVASRILAKCDA…
>burs3-q39bi9:__Burkholderia_lata_feruloyl_esterase
------------MNRQSAFLCIAP------------LT-A--AM----LAGCGG-----------------------DDSVNSAPTHLSAATPAAMVQTCDALAAKLA---YANTSFTSVTTAAAGALTVAGKPI---AEHCVIEGKMNE--RVSTVDGKT-YAIGFEMRLPK-A---WNGRFFYQANGGLDGNVVT-ATGE-IGGG-------GPLTDALNQGFAVISSDSGHSA----------AQNP------LFGI------DPQARI------DYGYGAVDALTPMAKQVIRLAYG-KAPDRSYFDGCSNGG-RHAMVTAVRNPADYDGIIAGDPGFHL-PKAAI--GEMYGAQQ-FAKIASATGSNGQPDIRSGFTDAERQFVGAKILEKCDA…
>burvg-a4jkm8:__Burkholderia_vietnamiensis_feruloyl_esterase_precursor
------------MNSKSALLCIAP------------LSAA--AL----LAGCGG-----------------------DDSVNAAPAHLSAATPAAMTQTCDALAAKLS---YANTSFTSVTTAAAGALAVAGKPI---AEHCVIEGKMNE--RVSAVDGKT-YAIGFEMRLPK-A---WNGRFFYQANGGLDGNVVT-ATGE-VGGG-------GPLTNALNQGFAVISSDSGHSA----------AQNP------LFGL------DPQARL------DYGYGAVDALTPMAKQVIRLAYG-KAPDRSYFGGCSNGG-RHAMVTAARNAGDYDGIIAGDPGFHL-PKAAI--GEMYGAQQ-FAQIASATGTNGLPDIRSGFTDAERRLVGQKILDKCDA…
>cuppj-q46nh7:__Ralstonia_eutropha_(Alcaligenes_eutrophus)_tannase_and_feruloyl_esterase
-----------MNHARDKAWRGVGA-----------LTVL--STLTISLAGCGG-----------------------EEGAPSAAAPGPTTAQKSPTELCGELKGIAIPSGSIGLASMGATITSATLVAASDSGN-TSGEYCKVLGGIHP------VDSAA-PDIQFEIDLPT-A---WNGKSLHFGGGGLDGVIPD-TTGF-AASGFSPYGEPIGVLAPLARGYVTYGSDAGHQA----------ANDFVG----TFAS------NDEALA------NYAGNHIKKTHDAATFLMKARYG-HSASQSYFIGGSGGG-RMGLVAAQKYASDYDGVIATYPASGL-LGLSF--QMGRISQA-SLSPGGF------------INAAKGKVLRDAVMSQCDI…
>cuppj-q46rl3:__Alcaligenes_eutrophus_feruloyl_esterase
---------------MQQILAGGA------------LAAA--AMALVSLTGCGS-----------GDESGDTTARASSPASSTGLPSLSPATGTTMSAACESLAGR-LA--FQNTSVTAVSTVAAGAVKIGGRDV---AEHCLITGKMNS-RV-SPVDGNT-YAIGFEMRIPK-S---WNGRLFYQANGGLDGSVAT-ALGT-FGGG--------PVTGALAMGFAVISSDAGHSG----------SQNP------LFGL------DPQARI------DYGYNAAATLTPMAKALIGQAYG-KGPDRSYFGGCSNGG-RHAMVAAARLAAQYDGILAGDPGFHL-PKAAV--AQVYGAQQ-LATVSSL-GTDGLPDISTALTPAEASLIATRVLAKCDA…
>cuppj-q471q7:__Cupriavidus_pinatubonensis_tannase_and_feruloyl_esterase
------MSKDIGCRPLPATIRLAP------------HVVA--TAALLMLSACGG----------------------------GGGDDNNAGNHPATPVSCENMPGRTVSASNIGLPTKGATVNDAVKVPASGGGQLGTGEYCKVTGTITS------VDPTA-PAIKFEVDMPA-S---WNQKVVMFGGGGYDGTIPN-TAGN-VPAG------PTDQPTPLARGYATFASDSGHQA------------GALGSRDGSFGT------NDEALR------NFAGDALKKTRDVAVALIQMHYAADGPKKAYFAGGSSGG-REALAVVQRWPQDWDGAIVLYPAWNA-ASLDL--QFGRITRA-LAAPGAY------------PNQAKRKVLYDAAIAACDN…
>fusox-a0a1d3s5h0:_Fusarium_oxysporum_faet_carboxylic_ester_hydrolase
SMDTSTDICLPQDNMRPTFLLFSG------------LGAC--AA----------------------------------AGKGDDFAAKCAGFKTSLKLPNTKVWFTEHVPAGKNITFPDNHPTCTPKSTITDV------EICRVAMFVTT--------GPK-SNLTLEAWLPS-N---WTGRFLSTGNGGMAGCI---QYDD-VAYG-------------AGFGFATVGANNGHNG----------TSAV------SMYK------NSGVVE------DYVYRSVHTGTVLGKELTKKFYG-KKHTKSYYLGCSTGG-RQGWKEAQSFPDDFDGIVAGAPAMRF-NGLQSRSGSFWGITG-PPGAPTH------------LSPEEWAMVQKNVLVQCDE…
>idesa-a0a0k8nut9.1:__Ideonella_sakaiensis_Uncharacterized_protein
------------MRLLHAARRPAR------------VIPL--AAALALLAGCGG-----------------------SNDEVAAPAPTPAPPAGPVALGCAQLAGLAIPAASIGLPTRGGSVTTAVTVEASGSGARVIPEHCLVTGTIAP------VDTTA-PDIQFRVALPT-T---WNRKVMMFGGGGFDGTLPN-VTGN-VPAG------PADQALPIGRGYAVFASNGGHAA------------GPLGSLDGLFLQ------NEEALR------NWGGEALKKTRDAATFVIRARYAVDKADRAYFAGGSTGG-REALQVATRWPDDWNGIIAWYPAWNQ-MTAIL--AGHRNNRA-LARPGAY------------PNPAKRQLVYTAAMQACDG…
>idesa-mheth:__Ideonella_sakaiensis_(strain_201-F6)_Mono(2-hydroxyethyl)terephthalate_hydrolase
---------------MQTTVTTML------------LASV--AL-----AACAG-----------GGSTPLPLPQQQPPQQEPPPPPVPLASRAACEALKDGNGDMVWP--NAATVVEVAAWRDAAPATASAAAL---PEHCEVSGAIAK-R--TGIDGYP-YEIKFRLRMPA-E---WNGRFFMEGGSGTNGSLSA-ATGS-IGGG--------QIASALSRNFATIATDGGHDN--------AVNDNPDALGTVAFGL------DPQARL------DMGYNSYDQVTQAGKAAVARFYG-RAADKSYFIGCSEGG-REGMMLSQRFPSHYDGIVAGAPGYQL-PKAGI--SGAWTTQS-LAPAAVGLDAQGVPLINKSFSDADLHLLSQAILGTCDA…
>neofi-faeb1:__Neosartorya_fischeri_(strain_ATCC_1020/DSM_3700)_ferulic_acid_esterase_B-1
---------------MMRWFLLIG------------LASA--AA----------------------------------TDSSASFESRCQHFHKEIHLQNVHVHSTTYVPIGSNISMAYNPPICGGTSSSSISTI----EFCQVALNVTT--------SDK-SQFFMEAWLPS-N---YTGRFLSTGNGGLNGCV---GYGD-MIYA-------------SQYGFATIGTNNGHFG----------DTGQ------YFLN------NPEVIE------DFAYRALHTGTVVGKALTKLFYP-QGYKNSYYLGCSTGG-RQGWKSIQRFPDDFDGVVAGAPAFNF-VNLCNWGSRFLKITG-PPDSDTF------------VTSAQWSIIHNEIIRQCDA…
>neofi-faeb2:__Neosartorya_fischeri_(strain_ATCC_1020/DSM_3700)_ferulic_acid_esterase_B-1
-------------MTKLSLLPLLA------------LASA--VL-----------------------------------AKQDAFQAKCASFGHRIKLPNVHVNFVEYVPGGTNLTLPDNHVTCGASSQIVSA------DMCRVAMAVDT--------SKS-SQITLEAWFPR-N---YTGRFLSTGNGGLSGCI---QYYD-LAYT-------------AGLGFATVGANNGHNG----------TSGK------PFYQ------HPEVIE------DFAYRSIHTGVVVGKQLIKMFYS-EGFDKSYYLGCSTGG-RQGFKSIQKYPNDFDGVVAGAPAFNF-VNLISWSIHFYSITG-SNTSDTY------------LSPASWKVVHDEIVRQCDG…
>pench-q3v6c9:__Penicillium_chrysogenum_ferulic_acid_esterase
-------------MTRLHVLPLLAA-----------MGSL--AL-----------------------------------ASQDAFQSKCVEFGAQIDIPNVKVNFAEFVQGGTNLSLADNPPSCGRSNQAVPV------DLCRVAMAVST--------SNS-SEITLEAWFPR-E---YKGRFLSTGNGGISGCI---QYYD-LAYT-------------AQLGFATVGANNGHNG----------TSGK------PFYR------QPEVIE------DYAYRSVHTGVVIGKELTKQFYE-EGFDKSYYLGCSTGG-RQGWKSVQKYPNDFDGVVAGAPAIGL-VNLFSWSAHFYPITG-SPTSDTF------------LSPAEWKIVHEEIIRQCDA…
>pseu2-q4zsh3:__Pseudomonas_syringae_pv._syringae_feruloyl_esterase_precursor
------------MKPSQPKYAHAL------------LLLV--TSLSIQTPALAR------------------------MASSATTDNTSRLAVVKPVSSCAALSSVELS----DIGGQGSRVLAASESTRDGVAV------CAVEARLAP-------------EINFRLELPTGT---WEQRYLQVGCGGLCGNVN--STVR-AADG---------CTSLSAGGFAMASTDMGHRA-----------ADE------HFGD------DPQKRA------DFAHRGVHLTALASKKLIAAFYG-RKAEYAYFSGCSDGG-REALIEAQRYPDDFDGIIAGAPALNFQVQKTL--YHGWMARS-NRGADGK----------PILLASRLPLLHKAVLDQCDL…
>aspor-q2umx6:_Aspergillus_oryzae_faeB-2_Probable_feruloyl_esterase_B-2 (PDB: 6G21)
------------MPSLRRLLPFLA------------AGSA--AL-----------------------------------ASQDTFQGKCTGFADKINLPNVRVNFVNYVPGGTNLSLPDNPTSCGTTSQVVSE------DVCRIAMAVAT--------SNS-SEITLEAWLPQ-N---YTGRFLSTGNGGLSGCI---QYYD-LAYT-------------SGLGFATVGANSGHNG----------TSGE------PFYH------HPEVLE------DFVHRSVHTGVVVGKQLTKLFYE-EGFKKSYYLGCSTGG-RQGFKSVQKYPNDFDGVVAGAPAFNM-INLMSWSAHFYSITG-PVGSDTY------------LSPDLWNITHKEILRQCDG…
>ralme-q1lgl7:__Ralstonia_metallidurans_tannase_and_feruloyl_esterase_precursor
#NAME?
>shefr-q3nt12:__Shewanella_frigidimarina_NCIMB_400_feruloyl_esterase
-------------MKTENLWVPLA------------LAPL--CI---ALYGCNS-------------------------DSSTKTAPQLEAATPASIISCATLTTEFN---YAATTITSAELIPAGDVEYAAGEIYPSPSHCLIKGLMNE-RTGIGMGGYADYAIGFEMRLPS-D---WNGRFYYQANGGLDGSVQK-AVGR-FLIS------ESKDSGALNKGFAVISSDTGHAS-----------PAP------LFGM------DPQARL------DYGYNAVAELTPMAKSLIETAYG-KQPDRSYFGGCSNGG-RHTMVAATRYADLYDGFLVGNPGFNL-PKAAV--SQVYGIQQ-YSSLVNVDADNVLTSLQSSFTQEEFALVSSKVAQQCDA…
>shepc-a4yaw4:__Shewanella_putrefaciens_Shewanella_sp._tannase
-------------MEKKNLLLIPA------------VTIS--CF---LFGGCGN-----------------------NDNAEISIPQLTPAKTGTLNI-CNEIAAQYH---FKNTVITDSKMIAAGNVEYNATESYRAPEHCLVKGYMNE-RIGTGIAGDTRYAIGFEMRLPT-N---WNGRFYYQANGGLDGSVAK-AVGR-LLFS------GGPDSAALNEGFAVISSDMGHPA-----------PTP------HFGL------DPQARQ------DYGYNAVAELTPMAKNLIEKAYG-KQPDRSYFAGCSNGG-RHTMVAASRYADMYDGFLVGNPGFNL-PQSAV--AQLYGIQE-YSKLVEFDGADILATLQKAITPEEFSLVSQKVLEQCDA…
>solus-q43pv8:__Solibacter_usitatus_Ellin6076_feruloyl_esterase
-------------MPPRTWWARLPSVRTPSTPSAPILRRS--KS----LVACVNLLRLLYLLYTTRGSLFDVSRRSPFGGLKLTMRILLAAFATGLALSAQQKPVTGCP--DLRSLTNHEVSIAVAAPVAETPNA---PPHCRVFGQVLP-------------QVGFEVRMPA-E---WNGRFVMIGNGGFAGEPTD-SPGRVSQYG-----------RYMKRGYAVAATDTGHSG--------ITDTGA------TFAA------DRQKLL------DYAFRSLHVTAEAAKMLLRAYYG-AAPAKSYFEGCSTGG-RQGLILAQRFPNDFDGITVGAPVLNF-TGTMI--RFVQVAKA-LKAAP--------------IATNKMPTLAARIYEGCDA…
>xanor-q5h0m2:__Xanthomonas_oryzae_pv._oryzae_tannase
------------------MWLVAA-----------------------------------------------------------------SAFASCSDLLNLSLSSATIS--------TADDVPAGSFSAPDGTVVQGLPAFCRVVGVARP---------NSDSEIGFEVWIPASG---WNAKYLQVGTVVFAGTI---QYNS-LGFA-------------LRRGYATATTDGGHRG----------SAGDA-----SFALN-----HPQKII------DWGYRALAKTALYGKQIVSAYTH-RAPRYSYFFGSSNGG-RDALMAVQRYPNAFDGVIADAPSADW-THNAF--SWLWSEDAEFGNPAAT------------IAAAKLPAIQAAALAQCDA…

## Sheet: Fig. S8, Tab. S2
Source data for Fig. S8 and Table S2
T	°C	28-30
buffer		100 mM Tris pH 7.5
protein	MHETase R411Q
inhibitor	benzoate
maximum activity	au min-1 nM-1	0.00801781
KM	mM	22.3
KI	mM	15868.8
protein	MpNPT	benzoate	specific rate, background corrected, DMSO corrected
nM	mM	mM	au min-1 nM(enzyme)-1
10	6.2	100	0.00109361
10	6.2	300	0.00185479
10	6.2	1000	0.00155756
10	6.2	3000	0.00143991
10	6.2	6000	0.00141674
10	6.2	10000	0.00115829
maximum activity	au min-1 nM-1	0.00800933
KM	mM	22.3
KI	mM	51885.2
protein	MpNPT	benzoate	specific rate, background corrected, DMSO corrected
nM	mM	mM	au min-1 nM(enzyme)-1
10	6.2	0	0.00169215
10	6.2	30	0.00162159
10	6.2	100	0.00167907
10	6.2	300	0.00179228
10	6.2	1000	0.00187791
10	6.2	3000	0.00172827
10	6.2	10000	0.00148024
inhibitor	benzamide
maximum activity	au min-1 nM-1	0.0067433
KM	mM	22.3
KI	mM	3155.09
protein	MpNPT	benzamide	specific rate, background corrected, DMSO corrected
nM	mM	mM	au min-1 nM(enzyme)-1
10	6.2	100	0.00166062
10	6.2	300	0.00131378
10	6.2	1000	0.00141888
10	6.2	3000	0.00084082
maximum activity	au min-1 nM-1	0.00811303
KM	mM	22.3
KI	mM	9918.07
protein	MpNPT	benzamide	specific rate, background corrected, DMSO corrected
nM	mM	mM	au min-1 nM(enzyme)-1
10	6.2	0	0.00172368
10	6.2	300	0.00185629
10	6.2	1000	0.00171221
10	6.2	3000	0.00129087
10	6.2	10000	0.000994188
10	6.2	10000	0.000938955
10	6.2	30000	0.000549117
inhibitor	terephthalate
maximum activity	au min-1 nM-1	0.00755211
KM	mM	22.3
KI	mM	3881
protein	MpNPT	terephthalate	specific rate, background corrected, DMSO corrected
nM	mM	mM	au min-1 nM(enzyme)-1
10	6.2	0	0.00178674
10	6.2	0	0.00160807
10	6.2	300	0.00162159
10	6.2	1000	0.00151338
10	6.2	2000	0.00145127
10	6.2	3000	0.00118365
10	6.2	4000	0.00143643
10	6.2	6000	0.000892548
maximum activity	au min-1 nM-1	0.0083995
KM	mM	22.3
KI	mM	6817.12
protein	MpNPT	terephthalate	specific rate, background corrected, DMSO corrected
nM	mM	mM	au min-1 nM(enzyme)-1
10	6.2	0	0.00172368
10	6.2	1000	0.00165698
10	6.2	3000	0.00145089
10	6.2	6000	0.00123448
8	6.2	8000	0.000820285
protein	MHETase wt
inhibitor	benzoate
maximum activity	au min-1 nM-1	0.0244345
KM	mM	1.5
KI	mM	236.237
protein	MpNPT	benzoate	specific rate, background corrected, DMSO corrected
nM	mM	mM	au min-1 nM(enzyme)-1
1	6.2	0	0.0188602
1	6.2	50	0.0181602
1	6.2	100	0.0182602
1	6.2	250	0.0163602
1	6.2	500	0.0144602
1	6.2	1000	0.0113602
1	6.2	2000	0.00836024
1	6.2	5000	0.00336024
maximum activity	au min-1 nM-1	0.0297978
KM	mM	1.5
KI	mM	267.122
protein	MpNPT	benzoate	specific rate, background corrected, DMSO corrected
nM	mM	mM	au min-1 nM(enzyme)-1
1	1.55	0	0.0157704
1	1.55	10	0.0146704
1	1.55	25	0.0154704
1	1.55	50	0.0130704
1	1.55	100	0.0120704
1	1.55	300	0.00987036
1	1.55	625	0.00707036
1	1.55	1000	0.00537036
maximum activity	au min-1 nM-1	0.0370941
KM	mM	1.5
KI	mM	440.046
protein	MpNPT	benzoate	specific rate, background corrected, DMSO corrected
nM	mM	mM	au min-1 nM(enzyme)-1
1	1.24	0	0.0171111
1	1.24	5	0.016157
1	1.24	10	0.0164193
1	1.24	30	0.0162472
1	1.24	100	0.0147333
1	1.24	300	0.0119864
1	1.24	1000	0.00823162
1	1.24	3000	0.00368898
1	1.24	10000	0.00114941
maximum activity	au min-1 nM-1	0.0717853
KM	mM	1.5
KI	mM	1779.83
protein	MpNPT	benzoate	specific rate, background corrected, DMSO corrected
nM	mM	mM	au min-1 nM(enzyme)-1
1	0.62	0	0.0205896
1	0.62	100	0.0203146
1	0.62	1000	0.0153436
1	0.62	10000	0.00418664
inhibitor	benzamide
maximum activity	au min-1 nM-1	0.0267522
KM	mM	1.5
KI	mM	10051
protein	MpNPT	benzamide	specific rate, background corrected, DMSO corrected
nM	mM	mM	au min-1 nM(enzyme)-1
1	6.2	100	0.0209602
1	6.2	250	0.0228602
1	6.2	1000	0.0207602
1	6.2	2000	0.0199602
1	6.2	5000	0.0202602
1	6.2	5000	0.0193602
maximum activity	au min-1 nM-1	0.0381029
KM	mM	1.5
KI	mM	8.98584e+09
protein	MpNPT	benzamide	specific rate, background corrected, DMSO corrected
nM	mM	mM	au min-1 nM(enzyme)-1
1	1.24	0	0.0171111
1	1.24	1000	0.0168232
1	1.24	3000	0.0168078
1	1.24	10000	0.0174037
1	1.24	10000	0.0184555
1	1.24	30000	0.0169165
inhibitor	terephthalate
maximum activity	au min-1 nM-1	0.0253176
KM	mM	1.5
KI	mM	741.82
protein	MpNPT	terephthalate	specific rate, background corrected, DMSO corrected
nM	mM	mM	au min-1 nM(enzyme)-1
1	6.2	0	0.0205602
1	6.2	50	0.0208602
1	6.2	125	0.0202602
1	6.2	250	0.0192602
1	6.2	500	0.0171602
1	6.2	1250	0.0146602
1	6.2	2500	0.0119602
1	6.2	2500	0.0122602
1	6.2	5000	0.00926024
maximum activity	au min-1 nM-1	0.0156209
KM	mM	1.5
KI	mM	447.018
protein	MpNPT	terephthalate	specific rate, background corrected, DMSO corrected
nM	mM	mM	au min-1 nM(enzyme)-1
1	15.5	0	0.0146235
1	15.5	0	0.0161235
1	15.5	50	0.0146235
1	15.5	125	0.0125235
1	15.5	500	0.0119235
1	15.5	1500	0.0106235
1	15.5	5000	0.00742353
maximum activity	au min-1 nM-1	0.0392608
KM	mM	1.5
KI	mM	316.527
protein	MpNPT	terephthalate	specific rate, background corrected, DMSO corrected
nM	mM	mM	au min-1 nM(enzyme)-1
1	1.24	0	0.0171111
1	1.24	10	0.0158642
1	1.24	30	0.0176998
1	1.24	100	0.0149655
1	1.24	300	0.0123227
1	1.24	1000	0.00788331
1	1.24	3000	0.00312834
1	1.24	6000	0.00124057
maximum activity	au min-1 nM-1	0.0206366
KM	mM	1.5
KI	mM	3523.9
protein	MpNPT	terephthalate	specific rate, background corrected, DMSO corrected
nM	mM	mM	au min-1 nM(enzyme)-1
1	6.2	0	0.0162804
1	6.2	100	0.0157855
1	6.2	1000	0.0174375
1	6.2	3000	0.0137515
protein	MHETase S416A
inhibitor	benzoate
maximum activity	au min-1 nM-1	0.0264024
KM	mM	1.1
KI	mM	2973.66
protein	MpNPT	benzoate	specific rate, background corrected, DMSO corrected
nM	mM	mM	au min-1 nM(enzyme)-1
1.5	1.24	0	0.0136241
1.5	1.24	30	0.0136047
1.5	1.24	100	0.0142418
1.5	1.24	300	0.012932
1.5	1.24	1000	0.0127712
1.5	1.24	3000	0.00956816
1.5	1.24	10000	0.00534068
inhibitor	benzamide
maximum activity	au min-1 nM-1	0.0207807
KM	mM	1.1
KI	mM	1910.02
protein	MpNPT	benzamide	specific rate, background corrected, DMSO corrected
nM	mM	mM	au min-1 nM(enzyme)-1
1	6.2	0	0.0172368
1	6.2	300	0.0185629
1	6.2	1000	0.0171221
1	6.2	3000	0.0129087
1	6.2	10000	0.00994188
1	6.2	10000	0.00938955
1	6.2	30000	0.00549117
inhibitor	terephthalate
maximum activity	au min-1 nM-1	0.0243656
KM	mM	1.1
KI	mM	2560.95
protein	MpNPT	terephthalate	specific rate, background corrected, DMSO corrected
nM	mM	mM	au min-1 nM(enzyme)-1
1.5	1.24	0	0.0129613
1.5	1.24	10	0.0130999
1.5	1.24	30	0.0130067
1.5	1.24	100	0.0123068
1.5	1.24	300	0.0118855
1.5	1.24	1000	0.010604
1.5	1.24	3000	0.00949341
1.5	1.24	6000	0.00569068

## Sheet: Fig. S9a
		TPA [µM]
t [min]	no enzyme	MHETase 1	MHETase 2	MHETase 3
2		117.872	114.676	105.605
15		270.386	277.858	254.145
30		407.48	420.394	394.306
45		527.34	559.691	514.295
60		632.385	670.524	614.978
75		733.24	763.172	710.348
90		792.803	828.696	779.154
105	61.3756	863.25	918.969	832.799

## Sheet: Fig. S9b
		TPA [µM]
	pH	no enzyme	MHETase 1	MHETase 2	MHETase 3
Na-citrate	4.5	59.3059	117.443	121.527	115.151
	5	59.4726	134.822	137.489	128.279
	5.5	59.3059	140.531	138.364	137.697
	6	59.8476	143.49	143.073	143.073
NaPi	5.5	59.2225	139.281	146.949	135.697
	6	59.6809	149.95	146.157	139.489
	6.5	59.2642	148.074	149.991	143.407
	7	60.056	155.451	150.45	150.075
	7.5	60.7228	143.49	144.574	153.159
	8	60.2227	155.826	156.868	156.701
	8.5	59.931	153.951	155.034	155.993
TRIS-HCl	8	61.0145	146.699	150.7	144.532
	8.5	60.5978	148.616	148.991	152.242
	9	62.9316	156.784	153.992	157.118
	9.5	65.9739	159.368	153.659	167.537

## Sheet: Fig. S9c
T [°C]		TPA [µM]
10	no enzyme	58.4307
	MHETase 1	155.659
	MHETase 2	157.535
	MHETase 3	157.785
15.4	no enzyme	59.1808
	MHETase 1	180.081
	MHETase 2	185.624
	MHETase 3	178.581
21.7	no enzyme	59.9727
	MHETase 1	208.837
	MHETase 2	200.085
	MHETase 3	209.212
27.3	no enzyme	59.806
	MHETase 1	240.26
	MHETase 2	241.51
	MHETase 3	250.762
32.5	no enzyme	61.4313
	MHETase 1	256.389
	MHETase 2	288.52
	MHETase 3	283.228
35	no enzyme	60.181
	MHETase 1	277.56
	MHETase 2	287.728
	MHETase 3	285.77
40	no enzyme	60.056
	MHETase 1	371.663
	MHETase 2	383.623
	MHETase 3	378.247
43.6	no enzyme	60.6395
	MHETase 1	433.634
	MHETase 2	419.631
	MHETase 3	404.336
50.5	no enzyme	62.0564
	MHETase 1	281.06
	MHETase 2	277.768
	MHETase 3	272.309
57.5	no enzyme	63.5151
	MHETase 1	81.0187
	MHETase 2	78.6432
	MHETase 3	80.727
64.5	no enzyme	64.5569
	MHETase 1	69.3496
	MHETase 2	68.4328
	MHETase 3	68.7662
70	no enzyme	68.4328
	MHETase 1	69.5163
	MHETase 2	68.7662
	MHETase 3	69.558

[truncated: 1 more sheets: Fig. S10]
